# Supplementary material for: The association between osteopontin gene polymorphisms, osteopontin expression and sarcoidosis
Source: PLoS One. 2017 Mar 2;12(3):e0171945. doi: 10.1371/journal.pone.0171945 (PMC5333822; doi:10.1371/journal.pone.0171945)
Supplement: S1 Table — (XLSX) [file pone.0171945.s001.xlsx]

## Sheet: epilog
number	ID	checked	group	newgrp	OPN.ngml	CRP	x47543hetero4famfam2vicvic	x9138	x11276616	x1126772	sym.Asymptomatic	sym.Cough	sym.Dyspnea	sym.FeverandorWeightLoss	sym.Weightloss	sym.Visualdistur	sym.arthralgia	sym.Rash	sym.Other	InvolvmentLung	InvolvmentTLN	INVhilarlym	INVparenchimaldisease	INVlymphadenopathy	InvolvmentETLN	InvolvmentSKIN	InvolvmentEyes	Involvmentjoints	Involvmenthypercalcemia	Involvmenthypercalciuria	Involvmentneurosarcoid	InvolvmentPAROTIDSALIVARY	InvolvmentSPLEEN	InvolvmentLIVER	InvolvmentHEART	Involvmentother	FVC	FEV1	FEV1FVC	VC	FRCTGV	TLC	RV	DLCO	RestrictivePFT	SCADDING	CTsymetrichilarlymphadenopathy	CTHilar	CTmediastinal
1	SS1	1	3	1			3	3	3	3	0	1	1	0	0	0	0	0	1	1	1		0		0	0	0	0	0		0			0	0	0	96	92	82	106	94	107	118	80	0
2	SS2	1	3	1			4	2	2	2	0	1	1	1	0	0	0	0	0	1	1		0		0	0	1	0	0		0			0	0	0	45	47	47	46	67	55	76	27	1
3	SS3	1	3	1			3	3	3	3	0	1	1	0	0	0	0	0	0	1	1		0		0	0	0	0	0		0			0	0	0	63	58	72	66	75	73	92	77	1
4	SS4	1	3	1			2	4	4	4	0	0	0	0	1	0	0	0	1	1	1		0		0	0	1	0	0		1			0	0	1	87	89	85	101	110	100	117		0
5	SS5	1	3	1			3	3	3	3	1	0	0	0	0	0	0	0	0	1	0		0		0	0	0	0	0		0			0	0	0	112	111	85	114	79	112	115	92	0
6	SS6	1	3	1			4		2	2	0	1	1	0	1	1	1	1	0	1	1		1		1	0	1	1	1		0			0	0	0	80	81	87	77		76	81	100	1
7	SS7	1	3	1			3	3	3	2	0	1	1	0	1	0	0	0	0	1	1		1		1	0	1	1	1		0			1	0	0	67	61	73	65	79	71	88	74	1
8	SS8	1	3	1			3	3	3	2	0	1	1	0	0	1	1	0	0	1	1		0		0	0	1	1	0		0				0	0	95	74	66	108	132	120	160	95	1
9	SS9	1	3	1			3	3	3	3	0	1	1	1	0	0	0	0	0	1	1		1		1	0	0	0	0		0			1	0	0	75	88	98	83	81	75	63	75	1
10	SS10	1	3	1			3	3	3	2	0	1	1	0	0	0	0	0	0	1	1		0		0	0	0	0	0		0			0	0	0	59	29	38	70	90	79	105	34	1
11	SS11	1	3	1			3	3	3	3	0	1	1	0	0	0	0	0	0	1	1		0		0	0	1	0	0		0			0	0	0	83	80	81	99	90	97	107	48	1
12	SS12	1	3	1			2	4	4	3	0	1	1	0	0	0	1	0	0	1	1		0		0	0	0	0	0		0			0	0	0	91	83	76	90	86	90	101	108	0
13	SS13	1	3	1			3	3	3	3	0	1	1	1	1	0	1	1	1	1	1		1		0	1	1	0	0		0			0	1	0	76	77	86	78	67	80	94	81	0
14	SS14	1	3	1			4	2	2	2	0	1	0	0	0	0	0	0	0	1	1		0		0	0	0	0	0		0			0	0	0	91	91	83	95	73	83	74	104	0
15	SS15	1	3	1			4	2	2	2	0	0	0	0	0	0	0	0	1	0	0		1		0	0	0	0	0		0			0	0	1	106	110	86	115		110	120	95	0
16	SS16	1	3	1			3	3	3	2	0	0	1	0	0	0	0	0	0	1	1		0		0	0	0	0	0		0			0	0	0	57	39	56	96		105	134	108	1
17	SS17	1	3	1			4	2	2	2	0	0	1	0	0	0	0	0	0	1	1		0		0	0	0	0	0		0			0	0	0	81	74	79			83		77	1
18	SS18	1	3	1			3	3	3	2	0	0	1	0	0	0	0	0	0	1	1		0		0	0	0	0	0		0			0	0	0	120	106	74	125		126	147	105	0
19	SS19	1	3	1			3	3	3	3	0	1	1	0	0	1	0	0	0	1	0		1		0	0	1	0	1		0			0	0	0	109	99	75	110	91	96	99	84	0
20	SS20	1	3	1							0	0	0	1	0	0	1	0	1	1	0		0		0	0	0	1	0		1			0	0	0	115	123	90	115	118	117	135	95	0
21	SS21	1	3	1			3	3	3	3	0	1	1	0	0	0	1	0	0	1	1		0		0	0	0	1	0		0			0	0	0	47	32	56	49	120	88	198	54	1
22	SS22	1	3	1			3	3	3	3	0	1	1	0	0	0	0	0	0	1	1		0		0	0	0	0	0		0			0	0	0	81	82	85	58	91	87	100	80	0
23	SS23	1	3	1			3	3	3	3	0	0	1	0	0	0	0	1	0	1	1		1		0	1	0	0	0		0			0	0	0	49	45	79	62	82	81	123	55	1
24	SS24	1	3	1			4	2	2	2	0	1	1	0	0	0	0	0	1	1	1		0		1	0	0	0	0		0			0	0	0	64	65	87	63	103	84	138	94	0
25	SS25	1	3	1			3	3	3	3	0	1	1	0	0	0	0	0	0	1	1		0		1	0	0	0	0		0			0	0	0
26	SS26	1	3	1			3	3	3	3	0	1	1	0	0	0	1	0	0	1	1		1		0	0	0	1	0		0			0	0	0	107	89	70	117	77	93	85	70	1
27	SS27	1	3	1			3	3	3	2	0	1	1	0	1	0	0	0	0	1	1		0		0	0	0	0	0		0			0	0	0	106	107	81	103	104	103	117	82	0
28	SS28	1	3	1			4	2	2	2	0	0	1	1	1	0	0	1	0	1	0		0		0	1	0	0	0		0			0	0	0	82	92	93	82	115	91	130	81	0
29	SS29	1	3	1			4	2	2	2	1	0	0	0	0	0	0	0	0	1	1		0		0	0	0	0	0		0			0	0	0	106	93	76	105	98	103	104	92	0
30	SS30	1	3	1			4	2	2	2	0	0	1	0	0	0	0	0	0	0	1		0		0	0	0	0	0		0			0	0	0
31	SS31	1	3	1			4	2	2	2	0	1	1	0	0	0	0	0	0	1	1		0		0	0	0	0	0		0			0	0	0	103	80	63	102	76	97	83	95	1
32	SS32	1	3	1			4	2	2	2	0	1	1	0	0	0	1	0	0	1	1		0		0	0	0	1	0		0			0	0	0
33	SS33	1	3	1			3	3	3	3	0	0	0	0	1	0	1	1	1	1	1		0		1	1	0	1	0		0			0	0	0	95	90	76	95	102	92	101	87	0
34	SS34	1	3	1			3	3	3	3	0	1	0	0	0	0	0	0	0	1	1		0		1	0	0	0	0		0			0	0	0	86	89	84
35	SS35	1	3	1			4	2	2	2	0	1	0	0	0	0	0	0	0	1	1		1		0	0	0	0	0		0			0	0	0	92	87	76	93	87	76	54	102	1
36	SS36	1	3	1			2	4	4	3	0	1	0	0	0	0	0	0	0	1	1		0		0	0	0	0	0		0			0	0	0	103	98	78	105	98	97	94	94	0
37	SS37	1	3	1			3	3	3	3	0	1	1	0	1	0	1	1	0	0	1		1		1	1	0	1	0		0			0	0	0	74	78	92	80	73	78	73	71	1
38	SS38	1	3	1			3	3	3	3	0	0	1	0	0	0	0	0	0	0	1		0		0	0	0	0	0		0			0	0	0	83	69	71	85	90	87	96	85	0
39	SS39	1	3	1			4	2	2	2	0	1	1	0	0	0	0	0	0	1	1		0		0	0	0	0	0		0			0	0	0	90	76	70	92	107	104	149	100	0
40	SS40	1	3	1			2	4	4	4	0	1	1	0	0	0	1	0	0	1	0		1		0	0	0	1	0		0			0	0	0	80	79	85	82	73	78	85	80	1
41	SS41	1	3	1			3	3	3	3	0	1	1	0	0	0	0	0	0	0	1		0		0	0	0	0	0		0			0	0	0	94	79	71	94	115	106	137	83	0
42	SS42	1	3	1			3	3	3	2	0	1	1	0	0	0	1	0	0	1	1		0		1	0	0	1	1		0			0	0	0	83	83	83	85	93	82	85	92	0
43	SS43	1	3	1			4	2	2	2	0	1	1	1	0	0	0	1	0	1	1		0		0	1	0	0	0		0			0	0	0	82	81	83	86	84	89	115	59	1
44	SS44	1	3	1			4	2	2	2	0	1	0	0	0	0	0	1	0	1	1		0		0	1	0	0	0		0			0	0	0	101	108	91	111	136	106	121	53	1
45	SS45	1	3	1			4	2	2	2	0	1	1	0	0	0	0	0	0	1	1		0		0	0	0	0	0		0			0	0	0	66	63	73	65	75	69	83	40	1
46	SS46	1	3	1			4	2	2	2	0	1	0	0	0	0	0	0	0	1	1		0		0	0	0	1	0		0			0	0	0	87	89	86	89	82	90	102		0
47	SS47	1	3	1			4	2	2	2	0	1	1	0	0	0	0	0	0	1	0		0		0	0	0	0	0		0			0	0	0	88	97	88	94		86	100	67	1
48	SS48	1	3	1			3	3	3	3	0	0	0	0	0	0	1	0	0	1	1		1		0	0	1	1	0		0			0	0	0	97	95	83	97		98	117	102	0
49	SS49	1	3	1			4	2	2	2	0	1	1	0	0	0	0	0	0	1	1		0		1	1	0	0	0		0			0	0	0	121	110	77	122	114	112	109	88	0
50	SS50	1	3	1			4	2	2	2	1	0	0	0	0	0	0	0	0	1	1		0		1	0	0	0	0		0			0	0	0
51	SS51	1	3	1			3	3	3	3	1	0	0	0	0	0	0	0	0	1	1		0		0	0	0	0	0		0			0	0	0	76	78	83	78	67	77	80	94	1
52	SS52	1	3	1			3	3	3	3	1	0	0	0	0	0	0	0	0	1	1		0		0	0	0	0	0		0			0	0	0
53	SS53	1	3	1			2	4	4	4	0	1	1	0	0	0	0	0	0	0	1		0		0	0	0	0	0		0			0	1	0	77	78	84	73
54	SS54	1	3	1			2	4	4	4	0	1	0	1	0	0	1	1	0	1	1		0		0	1	0	1	0		0			0	0	0	97	92	81	101	103	98	104	78	1
55	SS55	1	3	1			4	2	2	2	0	1	0	0	0	0	0	0	0	1	1		0		0	0	0	0	0		0			0	0	0	78	81	86	79		74	90	56	1
56	SS56	1	3	1			3	3	3	2	0	1	1	0	0	0	1	0	0	0	1		1		0	0	0	1	0		0			0	0	0	90	80	73	96	98	95	109	96	0
57	SS57	1	3	1			4	2	2	2																																			0
58	SS58	1	3	1			3	3	3	3	0	1	1	0	0	0	0	0	1	1	1		0		1	0	0	0	0		0			0	0	0	72	75	78	71	100	92	128	75	1
59	SS59	1	3	1			4	2	2	2	1	0	0	0	0	0	0	0	0	1	1		0		0	0	0	0	0		0			0	0	0	112	111	81	118	96	99	95	76	1
60	SS60	1	3	1			4		2	2	0	1	1	1	1	0	1	0	0	1	1		0		0	0	0	1	0		0			0	0	0	89	90	84	91	109	96	119	59	1
61	SS61			1			2	4	4	4																																			0
62	SS62			1			4	2	2	2																																			0
63	SS63	1	3	1			3		3	3	0	1	0	0	1	0	0	0	0	1	1		0		0	0	0	0	0		0			0	0	0									0
64	SS64	1	3	1			4		2	2	0	1	1	1	1	0	0	0	0	1	1		1		1	0	0	0	0		0			0	0	0									0
65	SS65	1	3	1			4	2	2	2	0	1	0	0	0	0	1	0	0	1	1		0		1	0	0	1	0		0			0	0	0	100	102	82	99	57	86	62	52	1
66	SS66			1			4		2	2	0	1	0	1	0	0	0	0	0	1	1		0		0	0	0	0	0		0			0	0	0	75	79							0
67	SS67			1			2	4	4	4	0	0	1	0	0	0	0	0	1	1	1		0		0	1	0	1	0		0			0	0	0	117	108	77	127		94	60	82	0
68	SS68	1	3	1			3	3	3	2	0	1	1	0	0	0	0	0	0	1	1		0		0	0	0	0	0		0			0	0	0	86	70							0
69	SS69	1	3	1			3	3	3	2	1	0	0	0	0	0	0	0	0	1	0		0		1	0	0	0	0		0			0	0	0	94	86	80	100		115	154	83	0
70	SS70	1	3	1			4	2	2	2	0	0	0	1	0	0	1	1	0	1	1		0		0	0	1	1	0		0			0	0	0	91	90	86	97	73	96	99	87	0
71	SS71	1	3	1			3	3	3	3	1	0	0	0	0	0	0	0	0	1	0		0		0	0	1	0	0		0			0	0	0	77	78	87	84	97	95	123	85	0
72	SS72	1	3	1			2	4	4	4	1	0	0	0	0	0	0	0	0	1	1		0		0	0	0	0	0		0			0	0	0	77	81	88	78	86	83	101	71	1
73	SS73	1	3	1							0	1	0	0	0	0	1	0	0	1	1		0		0	0	0	1	0		0			0	0	0	112	110	78	73					0
74	SS74	1	3	1			4	2	2	2	1	0	0	0	0	0	0	0	0	1	1		0		1	0	0	0	0		0			0	0	0
75	SS75	1	3	1			3	3	3	3	1	0	0	0	0	0	0	0	0	1	1		1		0	0	0	0	0		0			0	0	0	118	129	90	131		111	107	97	0
76	SS76	1	3	1			3	3	3	3	0	1	0	1	1	0	0	0	0	1	1		0		1	0	0	0	0		0			0	0	0	102	101	83	104	98	102	107	93	0
77	SS77	1	3	1			4	2	2	2	0	1	1	0	0	0	0	0	0	0	1		0		0	0	0	0	0		0			0	0	0	159	160	82	154	130	125	122	95	0
78	SC8	1	4	2			4	2	2	2
79	SC9	1	4	2			3	3	3	2
80	SC10	1	4	2
81	SC11	1	4	2			3	3	3	3
82	SC12	1	4	2			4	2	2	2
83	SC13	1	4	2			3	3	3	3
84	SC14	1	4	2			3	3	3	3
85	SC15	1	4	2			3	2	3	2
86	SC16	1	4	2			4	2	2	2
87	SC17	1	4	2			4	2	2	2
88	SC18	1	4	2			4	2	2	2
89	SC19	1	4	2			4	4	2	2
90	SC20	1	4	2			2	4	4	3
91	SC21	1	4	2			4	2	2	2
92	SC22	1	4	2			3	3	3	3
93	SC23	1	4	2			3	3	3	2
94	SC24	1	4	2			3	3	3	3
95	SC25	1	4	2			4	2	2	2
96	SC26	1	4	2			2	4	4	4
97	SC27			2			3	3	3	3
98	SC28	1	4	2
99	SC29	1	4	2			3	3	3	3
100	SC30	1	4	2			4	2	2	2
101	SC31	1	4	2			3	3	3	3
102	SC32	1	4	2			2	4	4	4
103	SC33	1	4	2			4	2	2	2
104	SC34			2			4	2	2	2
105	SC35	1	4	2			3	3	3	3
106	SC36	1	4	2			4	2	2	2
107	SC37	1	4	2			2	4	4	3
108	SC38	1	4	2			4	2	2	2
109	SC39	1	4	2			3	3	3	3
110	SC40	1	4	2			2	4	4	3
111	SC41	1	4	2			3	3	3	3
112	SC42	1	4	2			4	2	2	2
113	SC43	1	4	2			4	2	2	2
114	SC44	1	4	2			3	3	3	3
115	SC45	1	4	2			4	2	2	2
116	SC46	1	4	2			3	3	3	3
117	SC47	1	4	2			3	3	3	3
118	SC48	1	4	2			4	2	2	2
119	SARC#2	2	1	1	247.421	5.25824	3	3	3	3	1	1	0	0	1	0	1	0	0	1	1	1	1	1	0	0	0				0	0	0	0	0	1	98	92	96	101	103	106	130	84	0	2	1	1	1
120	SARC#3	2	1	1	181.724	9.02588	4	3	3	3	0	0	1	0	0	1	1	0	0	1	1	1	1	1	0	0	0				0	0	0	0	0		83	80	99	86	79	87	102	89	0	2	1	1	1
121	SARC#4	2	1	1	179.129	1.27588	3	3	3	3	0	0	1	0	0	0	0	0	0	1	0	0	1	0	0	0	0	0	0	0	0	0	0	0		0	64	67	108	64	107	80	116	79	1	3	0	0	0
122	SARC#5	2	1	1	188.459	0.973	3	3	3	3	0	0	0	0	1	0	0	0	1	1	1	1	1	1	0	0	0	0	0	0	1	0	0	0	0	0	120	102	89		148	133	165	110	0	1	1	1	1
123	SARC#6	2	1	1	161.483	1.88824	4		2	2	0	0	0	0	0	0	0	0	1	1	0	0	1	0	0	0	0	0	0	0	0	0	0	0	0		73	80	95		112	95	156	65	1	3	0	0	0
124	SARC#7	2	1	1		1.0819	3	3	3	3	1	0	0	0		0	0	0	0	1	1	0	1	1	0	0	0	0	0	0	0	0	0	0	0	0	104	104	105		94	100	95	109	0	2	0	0	1
125	SARC#8	2	1	1	142.492	2.10571	4	2	2	2	0	0	0	0	0	1	1	1	1	1	1	1	1	1	0	1	1	1			0	0	0	0	0	0										2	1	1	1
126	SARC#9	2	1	1	75.9544	0.915238	3	3	3	3	0	1	0	0	0	0	0	0	0	1	1	1	1	1	1	0	0	0	0	0	0	0	0	0	0	0	90	97	115	90	81	83	90	71	1	0	0	1	1
127	SARC#10	2	1	1	74.7566						0	1	1	0	0	0	0	0	0	1	1	1	1	1	0	0	0	0	0	0	0	0	0	0	0	0										1	1	1	1
128	SARC#11	2	1	1	75.2015	2.83905	4	2	2	2													0																						0
129	SARC#12	2	1	1	113.8	4.42952	4	2	2	2	0	0	1	0	0	0	0	1	1	1	1	1	0	1	0	0	0	0	0	0	0	0	0	0	0	0	95	97	103		121	96	116	136	0	1	1	1	1
130	SARC#13	2	1	1	345.889	4.06286	4	2	2	2													0
131	SARC#14	2	1	1	206.873	1.61048	4	2	2	2	0	1	1	0	0	0	1	0	1	1	1	1	1	1	0	0	0	0	0	0	1	0	0	0	0	0	98	97	87	96	94	93	90	65	1	2	1	1	1
132	SARC#15	2	1	1	217.051	1.97714	3	3	3	3	0	1	1	1	1	0	1	0	1	0			0				1	1	0	0	0
133	SARC#16	2	1	1	296.518	2.39619	2	4	4	3	0	1	1	0	0	0	0	0	0	1	1	1	1	1	1	0	0	0	0	0	0	0	1	0	0	0	64	64	102		135	101	164	83	0	2	1	1	1
134	SARC#17	2	1	1	212.629	3.40095	2	4	4	4	0	1	0	0	0	0	0	0	0	1		0	0	1			0	0	0	0	0															1	0	0	1
135	SARC#18	2	1	1	263.621	0.829524	3	3	3	3	1	0	0	0	0	0	0	0	0	1	1	1	1	1	0	0	0	0	0	0	0	0	0	0	0	0										1	1	1	1
136	SARC#19	2	1	1	248.174	0.105714	4	2	2	2													0
137	SARC#20	2	1	1	242.636	0.615238	2	4	4	3	1	0	0	0	0	0	0	0	0	1	0	0	1	0	0	0	0	0	0	0		0	0	0	0	0	90	85	97	89	119	105	166	90	0		0	0	0
138	SARC#21	2	1	1	258.415	2.02952	3	3	3	3	0	1	1	1	0	0	1	0	1	1	1	1	1	1	0	0	1	1		0	0	1	0	0	0	1	88	83	100	88	136	109	157	84	0	2	1	1	1
139	SARC#22	2	1	1	229.164	0.52					0	1	1	0	0	0	0	0	1	1	0	1	1	1	0	0	0	0	0	0	0	0	0	0	0	0	84	84	102	90	138	111	169	99	0	2		1	1
140	SARC#23	2	1	1	302.748	1.15333																	0	1							0
141	SARC#24	2	1	1	264.857	4.97238	3	3	3	3													0
142	SARC#25	2	1	1	302.987	2.09619	4	2	2	2	0	0	1	0	0	0	0	0	0	1	0		1		0	0	0	0	0	0	0	0	0	0	0	0	100	71	72	104	122	104	121	88	0	4
143	SARC#26	2	1	1	304.658	4.73905	4	2	2	2	0	0	1	0	0	0	1	0	0	1	1	0	0	1	0	0	0	0	0	0	0	0	0	0	0	0	99	106	117	104	82	90	94	93	0	0	0	0	1
144	SARC#27	2	1	1	154.744	0.605714	4	2	2	2	0	1	0	0	0	0	1	0	0	1	0	0	1	0	0	0	0	1	0	0	0	0	0	0	0	0									0	0	0	0	0
145	SARC#28	2	1	1	245.234	6.81524	3	3	3	3	0	1	0	0	0	0	1	0	0	1	1	0	1	1	0	0	0	0	0	0	0	0	1	1	0	0	84	94	123	104	87	95	105	73	1	0	0	0	1
146	SARC#29	2	1	1	271.88	2.52476	4	2	2	2	0	0	0	0	1	0	1	0	1	1	1	1	1	1	1	0	0	1	0	1	0	0	1	0	0	0										1		1	1
147	SARC#30	2	1	1	204.506	3.221	4	2	2	2										0			0
148	SARC#31	2	1	1	148.748	7.09333	4	2	2	2	0	0	0	0	0	0	0	0	1	1	1	1	1	1	0	0	0	0	1	0	0	0	0	0	0	0					125	112			0	2	1	1	1
149	SARC#32	2	1	1	323.607	3.24857	4	2	2	2													0
150	SARC#33	2	1	1		3.7581	3	3	3	3	0	1	1	1	1	1	1	0	1	1	1	1	1	1	0	0	1	1	0		0	0	0	0	0	1	79	87	117		77	71	120	87	1		0	1	1
151	SARC#34	2	1	1	119.218	7.47238	4	2	2	2	0	0	1	0	0	0	0	0	0	1	0	1	1	1	0	0	0	0	0	0	0	0	0	0	1	0	125	126	103	123	148	122	137	116	0	2	0	1	1
152	SARC#35	2	1	1	262.384	4.47238	4	2	2	2		0	0	0	0	0	0	0	0	1	0	1	1	1	0	0	0	0	0	0	0	0	0	0	0	0	110	118	111	114	113	115	127	118	0	2	0	1	0
153	SARC#36	2	1	1	134.115	5.401	4	2		2	0	1	0	0	0	0	0	0	1	1	1	1	1	1	1	0	0	0	0		0	0	1	1	0	0	81	94	91						0	1	1	1	1
154	SARC#37	2	1	1		9.071	4	2	2	2	0	1	1	0	0	0	0	0	0	1	0	0	1	0	0	0	0	0	0	0	0	0	0	0	0	0	65	70	80			70	85	30	1	3	0	0	0
155	SARC#38	2	1	1		7.21524	3	3	3	3	0	0	0	0	0	0	0	0	1	1	1	1	1	1	0	0	0	0	0	1	0	1	0	0	0	0	125	117	98	111	123	122	152	73	1	1	1	1	1
156	SARC#39	2	1	1	291.252	1.77714	3	3	3	3	0	1	1	1	0	0	1	0	0	1	1	1	1	1	0	0	0	1	0	0	0	0	0	0	0	0	115	103	96	122	134	126	154	65	1	2	0	1	1
157	SARC#40	2	1	1	95.7822	6.12476	3	3	3	3	0	0	0	1	1	0	0	0	0	1	0		1		0	1	0	0	1	0	0	1	0	1	0	1										3	0	0	0
158	SARC#41	2	1	1		1.4819	3	3	3	3	0	0	1	1	0	0	1	1	1	1	0	0	1	1	0	0	0	1	0	0	1	0	0	0	0	0	103	105	86	112	110	99	96	88	0	2	0	0	1
159	sref#1	2	2	2	103.333	0.833529			2	2
160	Sref#2	2	2	2	130.545	5.43176	2	4	4	4
161	Sref#3	2	2	2	182.347	0.658235	2	4	4	3
162	Sref#4*	2	2	2	202.397	0.284706	3	4	3	3
163	Sref#5*	2	2	2	129.662	4.49143	3	3	3	3
164	Sref#6	2	2	2	188.014	0.472381	4	2	2	3
165	Sref#7	2	2	2	143.049	0.141111	3	3	3	2
166	Sref#8	2	2	2	153.878	1.96762			3	3
167	sref#9	2	2	2	113.439	0.295714	2	4	4	3
168	sref#10	2	2	2	82.3787	3.201	3	3	3	4
169	sref#11	2	2	2	52.0657		4	2	2	3
170	sref#12	2	2	2	109.58	4.68667	4	2	2	2
171	sref#13	2	2	2	167.978		4	2	2	2
172	sref#14	2	2	2	136.832	1.01048	2	4	2	2
173	sref#15	2	2	2	71.3479	0.729524			4	4
174	sref#16	2	2	2	98.4374	1.04857	2	4	4	3
175	sref#17	2	2	2	171.037	2.86286	3	3	3	3
176	sref#18	2	2	2	185.101	1.17238	3	3	3	3
177	sref#19	2	2	2	145.077	0.648571	4	2	2	2
178	sref#20	2	2	2	132.155	2.24857	4	2	2	2
179	sref#21	2	2	2	114.511	1.17714
180	sref#22	2	2	2	102.626	0.767619
181	sref#23	2	2	2	122.461	0.72
182	sref#24	2	2	2	91.4048	1.66762	3	3	3	3
183	sref#25	2	2	2	110.696	4.45333	4	2	2	2
184	sref#26	2	2	2	156.68	1.24381	3	3	3	3
185	sref#27	2	2	2	115.281	6.4819	4	2	2	2
186	sref#28	2	2	2	134.021		3	3	3	3
187	sref#29	2	2	2	130.664	0.448571	3	3	3	3
188	sref#30	2	2	2	59.5061		3	3	3	3
189	sref#31	2	2	2	170.264	0.815238	3	3	3	3
190	sref#32	2	2	2	122.488		3	3	3	3
191	sref#33	2	2	2	114.083	3.14381	4	2	2	2
192	sref#34	2	2	2	101.564	0.400952		3	3	2
193	sref#35	2	2	2	118.325	2.35333	4	2	2	2
194	sref#36	2	2	2	144.607	3.0819			2
195	sref#37	2	2	2	96.8932	2.42	3		3	3
196	sref#99	2	2	2	81.2159	1.87471	3	3	3	3
		for SNP
		3=hetero
		2=vicvic
		4=famfam
[truncated: 73 more columns]
